# Supplementary material for: Musculoskeletal surgeons use mixed reasoning rather than pure Bayesian strategies in clinical practice
Source: PLoS One. 2026 Jun 12;21(6):e0351694. doi: 10.1371/journal.pone.0351694 (PMC13262866; doi:10.1371/journal.pone.0351694)
Supplement: S1 Dataset — This was the dataset used for the analysis of this study. (CSV) [file pone.0351694.s001.csv]

ResponseId	Q2	Q3	Q4	Q5	Q6	Scenario 1	Scenario 2	Scenario 3	Scenario 4	Scenario 5	Scenario 6	Scenario 7	Scenario 8	SC0
Response ID	Where do you practice?	When did you start independent practice?	Do you supervise surgical trainees in the operating room?	What is your specialty?	What is your sub-specialization?	Scenario 1 A patient presents with wrist pain after a fall. Before any testing, based on injury mechanism, symptoms and exam, you estimate the probability of scaphoid fracture is very low, around 5%. Their CT scan shows a possible fracture, and in your hospital CT scans for scaphoid fractures are 85% sensitive and 75% specific. When interpreting these results, which approach best matches your rea…	Scenario 2 Two 45-year-old identical twins present with knee pain. Both have MRI scans where the radiologist describes their lateral meniscus findings in exactly the same way: "signal changes compatible with either degenerative changes or tear." Twin A is a competitive soccer player who developed pain and swelling after pivoting in a game three days ago. Twin B works a sedentary desk job and desc…	Scenario 3 A primary care physician orders an MRI to evaluate knee pain in a patient with puzzling persistent symptoms, reasoning that they want to "evaluate for structural abnormalities." Assuming cost and resources are not an issue, which best matches your view?	Scenario 4 A breakthrough new imaging technology is now FDA-approved after extensive validation that can detect bone necrosis in open fractures with very high accuracy. The test has been found to be 95% sensitive and 95% specific when tested in over 2000 patients. Before you order the test, you estimate that the probability of necrosis is nearly certain, about 99% due to clinical assessment. But …	Scenario 5 A 67-year-old presents for a second opinion regarding a distal femur fracture treated with plate fixation 5 months ago. He has pain with weight bearing. Radiographs show a stable construct with some areas of persistent radiolucency at the fracture site, but without broken or loose implants. Two experienced trauma-fellowship trained surgeons evaluate the patient one week apart. Surgeon …	Scenario 6 A 40-year-old patient presents with lateral elbow pain. In your practice you've carefully tracked outcomes in 65 consecutive patients using standardized pain and function scores. Using a modified injection technique targeting specific anatomic landmarks, you've documented 60% notable improvement in your patients. However, you've just read a large, high-quality meta-analysis of randomiz…	Scenario 7 A research team conducted a study testing a new surgical technique for alleviation of pain from knee osteoarthritis compared to simulated (placebo) surgery. The study reports a benefit from the treatment that is presented in two ways: Using traditional statistical analysis: They report a p-value of 0.001, indicating a 0.1% chance of finding this result if the treatment had no real effe…	Scenario 8 A routine post-operative culture from a shoulder arthroplasty for rotator cuff arthropathy after prior rotator cuff tendon reattachment grows Cutibacterium acnes (formerly P. acnes) in 1 of 4 samples on day 14. The patient is recovering as expected and has serum inflammatory markers consistent with the stage of recovery. When interpreting this result, which approach best matches your r…	Score
1
2
3	8	4	2	1	3	3	4	3	3	3	3	2	3	24
4	8	4	2	1	2	2	4	2	2	3	3	3	1	20
5	5	4	1	3	2	3	4	3	3	3	1	2	1	20
6	7	4	1	1	2	3	4	4	2	2	3	2	2	22
7	6	5	2	1	3	1	1	1	4	1	2	4	1	15
8	8	4	2	1	3	3	3	2	3	3	3	4	4	25
9	8	3	2	1	3	2	4	2	3	4	3	4	2	24
10	8	4	2	1	3	3	2	3	3	3	3	4	4	25
11	8	4	1	1	2	2	2	2	2	1	1	3	1	14
12	8	1	2	1	3	3	4	3	3	2	3	2	2	22
13	8	2	2	1	3	2	3	3	3	3	3	3	2	22
14	8	5	2	1	2	3	4	3	2	4	4	3	3	26
15	5	3	2	3	3	1	3	2	3	2	1	4	4	20
16	8	4	2	1	4	3	4	3	2	2	3	3	3	23
17	5	5	1	3	3	1	4	3	4	3	1	3	4	23
18	8	3	2	1	4	2	3	2	2	4	3	2	4	22
19	6	5	2	1	4	3	3	3	4	2	2	2	3	22
20	8	4	1	1	3	3	4	2	3	4	3	2	3	24
21	8	4	2	2	3	3	4	3	3	3	1	4	3	24
22	8	4	2	1	4	4	2	4	4	3	4	2	3	26
23	8	5	2	1	3	2	3	4	2	2	3	4	4	24
24	8	5	2	1	3	3	3	3	4	2	3	3	3	24
25	4	4	2	1	2	3	4	4	3	4	3	3	4	28
26	8	4	2	1	3	3	3	4	4	2	3	2	4	25
27	8	2	1	1	3	3	3	3	3	2	3	3	3	23
28	8	5	1	1	3	3	3	4	3	2	3	4	3	25
29	5	3	2	1	1	3	4	3	3	2	3	4	3	25
30	8	3	2	1	4	3	2	2	4	3	3	3	1	21
31	4	4	2	1	2	3	3	2	4	3	2	2	4	23
32	8	1	2	1	2	3	3	2	3	3	1	4	4	23
33	8	5	1	1	3	3	4	4	3	4	3	4	2	27
34	5	4	2	3	2	2	4	3	3	1	3	2	4	22
35	8	5	2	1	3	3	4	3	2	3	1	2	2	20
36	8	4	2	1	3	3	2	3	2	3	3	3	4	23
37	8	2	2	1	2	2	4	2	4	4	3	4	1	24
38	5	1	1	1	4	3	4	4	4	4	3	2	4	28
39	8	5	2	1	2	2	3	4	3	1	2	3	3	21
40	6	5	2	1	3	3	3	4	3	1	3	2	1	20
41	8	5	2	1	4	2	4	2	3	3	1	4	3	22
42	8	5	2	1	3	3	3	4	2	3	3	4	4	26
43	8	4	2	1	3	3	3	2	4	3	3	4	1	23
44	3	4	2	1	2	3	4	3	4	4	3	3	4	28
45	6	5	2	1	2	3	4	1	4	4	3	3	1	23
46	5	3	1	1	3	1	3	2	3	1	1	1	2	14
47	8	4	2	1	3	3	3	4	4	2	3	2	2	23
48	6	4	2	1	4	2	4	2	3	3	3	4	4	25
49	5	3	1	1	3	1	4	2	4	4	3	2	3	23
50	8	5	2	2	3	3	3	4	3	3	3	3	3	25
51	8	4	1	1	2	4
52	8	5	1	1	3	2	3	3	3	4	3	3	1	22
53	7	3	2	1	4	3	3	3	3	4	3	2	1	22
54	8	4	1	1	3	3	4	3	3	4	3	3	2	25
55	5	3	2	3	2	1	3	2	3	4	4	3	4	24
56	8	5	1	1	3	2	4	4	1	4	1	3	4	23
57	2	4	1	1	4	4	4	2	4	3	3	4	1	25
58	5	4	2	2	3	3	3	4	3	4	3	3	3	26
59	4	5	2	1	2	3	3	2	1	4	3	3	3	22
60	8	4	1	1	2	4	4	3	3	3	4	3	1	25
61	8	5	2	1	3	4	2	4	3	2	1	4	4	24
62	5	3	2	3	2	2	4	4	2	2	3	4	3	24
63	5	4	2	1	2	3	4	2	3	4	3	2	2	23
64	4	5	2	1	2	2	4	4	3	4	2	4	3	26
65	8	4	2	1	3	4	4	3	3	3	1	4	3	25
66	8	5	2	1	2	3	4	3	3	3	3	4	4	27
67	8	4	1	1	3	4	4	3	4	3	3	4	4	29
68	8	5	2	1	2	3	4	4	3	4	3	4	3	28
69	8	3	2	1	3	3	2	2	3	4	3	2	3	22
70	5	4	1	3	2	1	3	3	3	3	3	4	1	21
71	5	3	2	1	1	1	3	2	2	2	3	2	2	17
72	5	5	2	1	4	3	3	2	3	4	3	3	3	24
73	5	5	2	3	4	3	3	2	4	4	3	3	4	26
74	8	3	2	1	3	3	4	3	3	4	1	4	2	24
75	5	3	2	1	2	4	3	2	4	3	2	3	4	25
76	8	2	2	1	4	1	4	2	3	3	4	2	2	21
77	5	3	2	3	2	2	4	3	4	2	1	4	3	23
78	8	5	2	1	2	2	4	4	3	3	3	4	3	26
79	8	4	2	1	2	3	4	3	3	3	4	3	4	27
80	8	5	1	1	3	3	2	3	3	4	3	3	1	22
81	8	4	2	1	2	3	4	1	3	3	3	3	1	21
82	8	4	2	1	3	2	3	2	2
83	8	4	2	1	3	4	4	4	3	4	3	3	3	28
84	8	5	1	2	3	2
85	5	3	2	1	2	1
86	8	2	2	1	3	2	4	3	2	1	1	3	2	18
87	7	5	2	1	2	4	3	4	4	1	3	3	4	26
88	8	4	1	1	3	4	4	3	3	4	3	3	1	25
89	5	5	2	1	3	3	3	3	4	1	3	1	3	21
90	6	4	2	1	4	4	3	3	4	4	4	3	3	28
91	8	5	2	1	2
92	5	5	2	1	2	3	3	2	3	1	2	3	3	20
93	8	5	2	2	3	3
94	8	4	2	1	2	3	2	3	3	4	4	4	4	27
95	5	3	2	1	3	2	2	3	3	3	3	2	3	21
96	5	4	2	1	2
97	8	5	2	1	2	3	3	2	3	3	4	4	4	26
98	6	5	2	1	1
99	8	5	1	1	3	3	3	4	3	3	3	3	3	25
100	6	5	2	1	2
101	8	3	2	1	3	3	4	4	3	4	4	4	3	29
102	8	4	2	1	3	1	3	3	1
103	8	5	1	1	3	3	4	3	3	3	3	3	2	24
104	5	2	2	1	2	3	4	4	2	3	1	3	3	23
105	5	4	1	3	3	1	3
106	5	2	2	1	2	4	3	3	2	4	3	4	3	26
107	2	5	2	1	1	3	1	1	3	1	2	3	2	16
108	5	5	2	1	3	1	4	2	4	3	4	2	3	23
109	8	5	1	1	3	3	4	4	4	4	4	3	4	30
110	1	5	1	1	4	1	4	2	1	3	4	3	3	21
111	8	5	1	1	3	2	2	4	3	3	3	2	2	21
112	5	4	2	1	2	3	4	2	4	2	3	3	3	24
113	3	5	2	1	4	2	3	1	3	3	2	2	1	17
114	8	2	2	1	2	3
115	8	3	2	1	4
116	5	3	2	1	4
117	8	2	2	1	4	3	2	4	2	4	1	4	4	24
118	6	1	1	1	4	3	4	4	4	2
119	5	4	1	1	3	1	4	3	4	4	1	4	4	25
120	5	3	1	3	2	3	4	3	4	3	3	3	4	27
121	5	4	1	1	1
122	8	3	2	1	4	2	4	3	3	4	3	2	3	24
123	5	5	2	3	2	3	4	4	4	4	2	4	4	29
124	8	5	2	1	3	3	4	3	4	4	4	3	3	28
125	5	5	2	1	2	2	3	1	4	3	3	2	1	19
126	3	2	2	1	2	3	4
127	8	1	1	1	4	2	3	1	1	3	3	3	1	17
128	5	3	2	1	2	3	3	3	2	2	4	4	4	25
129	8	3	2	1	3	2	4	4	2	3	4	4	3	26
130	6	5	2	1	2	3	3	4	4	4	1	3	4	26
131	8	5	2	1	2	4	3	3	2	4	3	3	4	26
132	8	3	2	2	3	3	4	2	2	4	3	2	2	22
133	3	5	2	1	4	3	4	3	1	2	1	3	3	20
134	5	3	2	1	4	2	3	3	2	1	1	4	3	19
135	5	4	2	3	2
136	8	2	2	1	3	4	4	3	3	2	1	3	4	24
137	6	4	2	1	3	3	3	3	4	3	3	3	4	26
138
139	8	4	1	1	3	3	4	2	4	4	3	2	4	26
140	8	4	1	1	3	3	4	4	3	3	4	4	3	28
141	8	2	1	1	3	4	4	4	3	4	3	4	3	29
142	8	2	2	1	3	2	3	4	3	3	3	3	2	23
143	5	2	2	1	2	3	3	4	4	4	3	2	3	26
144	5	4	2	3	2	2	4	3	2	4	1	4	3	23
145	6	5	2	1	3	3	3	4
146	5	5	2	1	1	2
147	8	5	2	1	3	2	3	3	3
148	8	5	2	1	3	2	4	2	3	2	2	1
149	5	5	2	3	2	1
150	8	3	2	1	3	3	3	4	3
151	5	5	2	1	2	3	3	2
152	5	4	2	3	3	2	3	3	4	3	3	1		19
153	5	4	1	1	3	3	4	4	3	2	3	3	4	26
